# Supplementary material for: Different Retinoid Micellar Formulations on Wound Healing: Efficacy and Collagen Structure
Source: Pharmaceutics. 2026 Jun 9;18(6):708. doi: 10.3390/pharmaceutics18060708 (PMC13306382; doi:10.3390/pharmaceutics18060708)
Supplement: Supplementary file 1 [file pharmaceutics-18-00708-s001.zip]

Archive with 1 entries (1 files):
- pharmaceutics-4292196-supplementary.pdf
